# Supplementary material for: Abundance does not predict extinction risk in the fossil record of marine plankton
Source: Commun Biol. 2023 May 22;6:554. doi: 10.1038/s42003-023-04871-6 (PMC10203123; doi:10.1038/s42003-023-04871-6)
Supplement: Supplementary file 4 — Supplementary Data 1 [file 42003_2023_4871_MOESM4_ESM.xlsx]

## Sheet: Supplementary Table 1 - SO
IODP Site	747A	747A	1138A	747A	1138A	751A	747A	747A	1138A	747A	747A	751A	747A	747A	1138A	1138A	1138A	751A	1138A	747A	747A	689B	751A	689B	1138A	1138A	689B	689B	689B	1138A	751A	751A	747A	751A	747A	690B	689B	1138A	1138A	689B	690B	689B	751A	747A	751A	751A	1138A	689B	1138A
Sample	747A-1H-1,45/47cm	747A-1H-2,82/89cm	1138A-1R-6,65/69cm	747A-1H-3,45/47cm	1138A-2R-4,27/31cm	751A-1H-2,7/7cm	747A-1H-5,45/47cm	747A-2H-1,45/47cm	1138A-4R-5,18/22cm	747A-2H-3,45/47cm	747A-2H-5,45/47cm	751A-2H-1,98/102cm	747A-2H-7,45/47cm	747A-3H-1,45/47cm	1138A-7R-4,98/102cm	1138A-8R-5,40/48cm	1138A-9R-3,50/58cm	751A-2H-3,98/102cm	1138A-10R-2,100/108cm	747A-3H-4,16/24cm	747A-3H-5,45/47cm	689B-1H-1,28/34cm	751A-3H-2,98/102cm	689B-1H-1,116-118cm	1138A-11R-4,70/78cm	1138A-12R-1,20/22cm	689B-1H-3,118/120cm	689B-2H-1,128/130cm	689B-2H-2,128/130cm	1138A-12R-2,20/22cm	751A-4H-4,98/102cm	751A-4H-5,98/102cm	747A-4H-1,45/47cm	751A-4H-6,98/102cm	747A-4H-2,51/58cm	690B-3H-1,84/91cm	689B-2H-4,116/118cm	1138A-12R-3,20/22cm	1138A-12R-3,40/48cm	689B-2H-6,136/142cm	690B-3H-591/98cm	689B-3H-1,116/118cm	751A-5H-2,98/102cm	747A-4H-5,55/64cm	751A-5H-3,98/102cm	751A-5H-5,98/102cm	1138A-13R-2,20/22cm	689B-3H-2,148/150cm	1138A-13R-3,20/22cm
Depth (mbsf)	0.45	2.32	7.61	3.45	11.38	1.57	6.45	9.45	32.68	12.45	15.45	5.68	18.45	18.95	60.28	70.7	77.2	8.68	85.6	23.16	24.95	0.28	16.68	1.16	97.9	102.5	4.18	6.57	8.07	104	29.18	30.68	28.45	32.18	30.01	12.54	10.95	105.5	105.7	14.16	18.61	15.96	35.68	34.55	37.18	40.18	113.7	17.78	115.2
Age (according to NSB, 2020)	0.039	0.244	0.3	0.368	0.448	0.576	0.696	1.024	1.077	1.352	1.681	1.912	2.009	2.064	2.088	2.596	3.23	3.492	3.587	3.756	3.82	3.869	3.883	3.96	4.03	4.196	4.274	4.396	4.463	4.468	4.494	4.568	4.606	4.641	4.725	4.742	4.748	4.851	4.902	4.965	5.031	5.099	6.348	6.408	6.455	6.669	6.944	7.218	7.327
Age model quality in NSB	G	G	G	G	G	VG	G	G	G	G	G	VG	G	G	G	G	G	VG	G	G	G	VG	VG	VG	G	G	VG	VG	VG	G	VG	VG	G	VG	G	VG	VG	G	G	VG	VG	VG	VG	G	VG	VG	G	VG	G
species-level specimens in sample	6682	7371	6518	7348	6790	6903	7027	7462	5798	7245	7050	7272	7547	7357	7043	7155	7313	7184	7638	7311	7697	7172	7029	6916	6922	7097	7211	7378	7187	7568	7536	6984	7409	7302	6700	8568	7204	7915	7049	7084	6994	7826	8082	6396	8064	8320	7510	7204	7382
Acrosphaera australis																												2									1	2			73	5			3	3	3	3
Acrosphaera cuniculiauris																										5				2								8	8		5		1	10		125	168		84
Acrosphaera cyrtodon
Acrosphaera labrata																								1		3		1		9	3	2	2	1	8	3	1	81	63	30	550	441	30	31	117	173	90	226	96
Acrosphaera lappacea
Acrosphaera spinosa
Actinomma golownini																																						1
Actinomma medianum				1	1		3			1			4					28			21			1				2				1	14																1
Actinomma telarania																															1			1						1
Amphimelissa? hibernifortuna					1																																	2	1				4	5	6	15	1	2	3
Amphiplecta acrostoma					1													2					1				3			2				6									1	1	6
Amphiplecta? satoshii
Amphymenium challengerae																																	1		5			7	9			7	1		3			1
Antarctissa ballista									4							2	2		10				2	5	5	12	2	7	7	44		16		11	49	1	158	41	12		39	125	4	99	5	9	31	101	18
Antarctissa cylindrica					1	18	7	2264	1520	1631	2345	2518	2440	3302	1961	2531	1341	1721	2974	468	1944	3184	2981	2319	1227	1806	2627	1543	2273	1220	1764	1188	925	980	405	1465	639	567	82	728	214	187	744	24	1352	131	56	191	49
Antarctissa deflandrei														6			3								7			1		127							2	37	3		10	32	8	193	15	13	19	6	77
Antarctissa evanida																2							1			14		206	58	466	126	16	127	18	32	3			6	12	4		2
Antarctissa kjelli						1					5
Anthocyrtella callospima																																				1
Anthocyrtella kruegeri						1			1						1	1																						1						1
Anthocyrtidium ehrenbergi																																			1			1						1			111		14
Arachnocorallium cerebellum												1		3		1		9			36		89			84	2		1	132	539	28	50	14	16		1	26	35		2	1	1	63	3	12	47	3	17
Arachnocorallium stilla																	2			1				1				3							5			11	11				3	4	7	8			2
Arachnocorallium? pyroensis
Archipilium orthopterum
Archiscenium quadrispinum																				1				1																					4			1
Artostrobus quadriporus																																					1
Artostrobulus oganeae
Botryopera chippewa																																	1													4			1
Botryopera vavato																						4		4	3	5	15		1	6	1		2										1			3	2	1	3
Botryopera? daleki																																	2
Botryopera? gibbera																																								1							1	1	1
Botryopyle? spA																																	22												3	6
Botryostrobus bramlettei											2	1	1					8				2				1					1	1		6		22		2	1		1		23		7	3
Botryostrobus exstructus
Cantharospyris platybursa																									1					1
Carpocanium pulchrum
Carposphaera? annikae																						2															1	2	2								1
Cenosphaera elysia											2			3																		1							1
Cenosphaera? spK																																										1
Ceratocyrtis dolvenae			1		1												2			1		1	1	1			1	1												5					3		2
Ceratocyrtis mashae						10		3		4	3	5	1	1		1	1	1		2	1	2			1	1	1	5		3	9	2	1	4	1	8	4	2		16	5	3	10	6	19	15	2	2	9
Ceratocyrtis robustus											2	1		19		15	1
Ceratocyrtis sp13
Ceratocyrtis? arthuri																							1			1						1		2			1					2	3		10
Ceratospyris clarki																					1					2										1										1
Ceratospyris clinamen
Clathrocanium coarctatum																								1
Clathrocorys murrayi																																								1	2
Clathromitra pterophormis				1	1	1			1	1											2	1		2			4	2	7		3	3		1		4		1					2		2		1
Collosphaera huxleyi
Collosphaera macropora																																												1
Collosphaera? pyloma
Collosphaerid spD																																				2						2					2	1	1
Cornutella burgundiensis
Cornutella clathrata																																									2			1	2
Cryptolarnacium pauliani								1		1	1			1																						1						1
Cycladophora antiqua
Cycladophora campanula																																	3					1								3
Cycladophora conica										4	1			7		2	21			8	8				3			1	1	1		1		9		1	2		1	3	5	1		1	2	5		2	3
Cycladophora golli regipileus
Cycladophora humerus
Cycladophora pliocenica												7	523	186	235	140	75	402	326	119	423	208	149	126	281	114	102	149	60	163	222	125	153	90	107	199	58	101	45	99	39	87	228	49	299	6	110	54	112
Cycladophora robusta			10	16		54	3	13	5	32	12	51	9	7										1		1	1								1
Cycladophora rosetta
Cycladophora spongothorax																												1			1	1							1		12	1	3		4	7
Cystophormis ob																														2											1					1	7		5
Dendrospyris megalocephalis																											1		1									1	2							8	1		45
Dendrospyris rhodospyroides																																					5				23					1
Dendrospyris? jobstae																	50	19	60	32	43		5	24	12			5	1	1				2	3	2	7		1				2
Desmospyris spongiosa				1								3				1	225	123	134	264	654	556	471	474	76	92	233	348	75	157	434	8	115	3	7	4	16	1			1				9	11	98	1	1
Desmospyris? spH cf D.spongiosa																							2								5		2					1							5	11
Diartus hughesi
Dictyoceras melitta
Dictyocoryne truncatum																					1					1																				1
Dictyophimus crisiae					1	3		1		2			2		7	2	3	6	2	1	1			2	1	1		1	1		4	3			4				2	3			1			3		3	3
Dictyophimus infabricatus
Dictyophimus pocillum?
Dictyophimus splendens																																						2
Didymocyrtis laticonus																																												18		2
Didymocyrtis violina
Druppatractus hastatus							1				1							2				1						12	9	1	5	2	9		1	34	4			9	30	3	4	1	1	3		2
Drymosphaera? pseudosagenoscena
Enneaphormis sp.								1									4	3		1	1	2	4	7
Eucyrtidium calvertense												1	2	52		10	57	29	84	35	106	53	53	23	215	60	66	37	18	180	25	9	294	12	127	48	18	136	118	10	16	24	5	26	10	2	30	10	30
Eucyrtidium inflatum																					99		9				2		1	28	15	5	41	2	6	3		15	7	1	1	1	40	13	23	40	1	1	3
Eucyrtidium pseudoinflatum																		1		2			2			12	1	1	1	12	21	5	30	1	2	2		3	8		8	1	14	2	14	12	3	2	1
Eucyrtidium punctatum
Eurystomoskevos petrushevskaae
Euscenarium funakawai
Excentrodiscus japonicus																																			2				12					4					1
Excentrodiscus lappaceus
Excentrosphaerella sphaeroconcha
Genetrix petrushevskayae
Giraffospyris circumflexa																																													1
Haeckeliella hederacia
Heliodiscus asteriscus																																			1						1			3		1		1
Helotholus haysi															4																					1		1						1		1
Helotholus praevema																										46	448	1258	1100	303	1218	1936	671	2429	447	2340	414	5		644	148	45	172	2	109	18	7	58	2
Helotholus vema												12			9	38	612	1053	149	500	239	368	353	381	198	61	234	160	144	173	181	39	4	1	7	2	18
Hexacontium spA
Hexalonche aristarchi														1				3		1															1		1			2			1	1
Hexalonche? spJ
Hexastylus triaxonius																																														1
Inversumbrella sp15
Lamprocyclas aegles																																1	1		5			1	2			1		432
Lamprocyclas? spE																																												1
Lamprocyrtis? datureacornis
Lampromitra huxleyi
Lampromitra quadricuspis					3													1	2		2		3						1	4		1		11				2		3		3		1	3	12	4	3	5
Lamprotripus mawsoni							1			1	1									1		1
Larcopyle augusti																																					1				1
Larcopyle polyacantha titan																			25		25				5	179		85	15	161	39	13	383		33	7	12	37	5		6	8	14	5	6	60	26	25	7
Liriospyris elevata
Liriospyris mutuaria
Lithatractus floridus
Lithomelissa brevispicula
Lithomelissa mitra
Lithomelissa sp11				3			1																				13	11	24		4		4	2		1	2											2
Lithomelissa sphaerocephalis																																														5
Lithomelissa stigi																													11					14	3	1		4	58		5	2	19	99	86	12	16	9	2
Lithomelissa vespa																													1
Lonchosphaera shackletoni																						1																									2
Lophophaena amictoria
Lophophaena rhopalica
Lophophaena simplex																									1													1		1					4		1
Lophophaena? globeacuculla						3	2	1				2											3								2															6			1
Lophophaena? neuma
Lophospyris pentagona						2													1	2					8	3	1		1					5	1	2	2	2	4	1	1	3	1		4	4	9	2	4
Lychnocanium grande																		1		19	13			1	3	14	1	12	1	20	204	23	510	1	169	10	10	1236	1086	11	212	480	75	126	247	698	89	545	119
Lychnocanium magnacornuta
Lychnocanium spB
Neosemantis bjoerklundi mimicus
Neosemantis distephanus																			2
Pentactinosphaera codonia																																			1						21							1
Periarachnium periplectum					1	1	1	1		1										1					1									2						1				1	2	1		1
Peridium tortonianicum																																														1
Periphaena decora
Phormacantha garbela
Phormospyris loliguncula																													1						3				3		1					17	6
Phormospyris punnulis																	1		43	1	19				1	1				1			2		3			10	1		1		1	13	1	13	16		21
Phormospyris scaphipes																																							1					1			1		1
Phormospyris tricostata
Phormostichoartus ashbyi																																			1			1	1		54	6		1	1	70	38	6	153
Phormostichoartus corbula																														1							5	2			2				1	51	17		3
Plagoniid groupX
Plagoniid sp8																																							1
Plagoniid spP
Plannapus? uburex				1		1		27	3	1																2					3
Platybursa harpoi								51	11	35	51										3				1							1
Protoscenium pantarhei																		6			1	7	13	5	3	1	4									1	1			2	1					4		1
Pseudodictyophimus tanythorax																			1	1				11		9	5	9	10	3				4	3	5	3		4	3	2	7		7	4		3	8	1
Pterocanium korotnevi																												2														3	1	1	1			3	2
Pterocanium praetextum eucolpium																																									1
Pterocanium praetextum praetextum																																3
Pteroscenium pinnatum
Rhodospyris pulchra
Saccospyris praeantarctica				15				5		50	106	364	20	7	7	48		82	38	10	360	524	315	648	58	339	137	235	408	138	10	2		1	4	3	27				24	2	1		1	29	4	13	2
Saccospyris? victoria																																									1	1	1		12
Sethophormis aurelia
Siphonosphaera abelmannae
Siphonosphaera magnisphaera																																		1
Siphonosphaera martensi
Siphonosphaera vesuvius																																					1	1			27	3	3		1		2	1
Siphostichoartus jahnae																1			10										2							2	2					1	2	1	5	1		1
Spirocyrtis subscalaris																																		2						1
Spongodiscid groupG													5								1												1	2									2
Spongodiscid spA							5	3		1	1			5				2			6				2							6		2								1	1		2	1	2	1	6
Spongomelissa dilli
Spumellarian spC
Stauroxiphos communis												2			21	40	183	4		66		2			4	37	9	4	2	26	12	22		199	49	22	3	22	16		325	4	11	7	11	470	243	37	217
Stichocorys peregrina																					1												12		11			12	8		5		1	465	1	7	46		575
Stichophormis cheni
Stylacontarium acquilonius											1			1							1									1			6		4				1					5					2
Stylatractid groupA																																								2
Stylatractus santaennae										5	2			2				4		1						1	1	1		4	5		1		5	1	1	2			5			24		14	12	5	9
Stylodictya aculeata			2			3	3	1	2	8	3	9	4	2	5	1	4	7		2	2		6		4	6	1	6	2	8	3	4	5			1		3	1		2		10	1	7	3	3
Styptosphaera spongiacea				1			1											1		1
Syscioscenium? wabisabi																						1																2			1					2		1	1
Thecosphaera miocenica											6																						1				2		3				5	3	4
Thecosphaera sanfilippoae									1
Theocorys redondoensis																	1			2	2				2	8			1				8		1			3	7							1	4		6
Theocorys veneris																															1		3	1				1	1				1		4
Tholospyris cortinisca
Tholospyris tautessares
Triceraspyris coronata							1			2	5															11				15	8	67	623	17	1041	4		573	978		4	2	79	29	36	75	330	15	634
Triospyrid groupJ																				4					5																			1
Triospyrid spI
Trisolenia megalactis
[truncated: 63 more columns]

## Sheet: Supplementary Table 2 - EEP
Age (Ma)	0	0.7	1.2	1.7	2.3	2.7	3.1	3.8	4.8	5.8	6.7	7.4	8.2	10.3
IODP Site	1337D	1337A	1337A	1337A	1337A	1337A	1337A	1337A	1337A	1337A	1337A	1337A	1337A	1337D
Sample	321-1337D-1H-1, 0/3cm	321-1337A-2H-3, 76/79cm	321-1337A-3H-2, 103/106cm	321-1337A-4H-2, 16/19cm	321-1337A-4H-6, 115/118cm	321-1337A-5H-5, 11/14cm	321-1337A-6H-3, 29/32cm	321-1337A-7H-6, 104/107cm	321-1337A-10H-2, 91/94cm	321-1337A-12H-5, 23/26cm	321-1337A-14H-7, 39/42cm	321-1337A-16H-6, 121/124cm	321-1337A-18H-6,77/80cm	321-1337D-23H-6,134-137cm
Depth (mbsf)	0.015	8.775	17.5492	26.175	33.1614	40.125	46.8058	61.552	83.9252	106.743	128.907	147.223	165.789	208.452
Age (Ma)	0	0.7	1.2	1.7	2.3	2.7	3.1	3.8	4.8	5.8	6.7	7.4	8.2	10.3
species-level specimens in sample	3569	3368	2355	2190	2165	2534	2144	2226	2177	2248	2518	2327	2649	2841	Error bar	First occurrence date (midpoint)	max first occurrence date	min first occurrence date	Last occurrence date (midpoint)	max last occurrence date	min last occurrence date	Longevity (midpoint)	Longevity (max)	Longevity (min)	Mean relative abundance during range	Maximum relative abundance	SD in relative abundance	Group	Biogeography
Acanthosphaera actinota			2		1		1								1	3.45	3.8	3.1	0.95	1.2	0.7	2.5	3.1	1.9	0.0355514	0.0849257	0.0360617	S	C
Acanthosphaera actinota cf			3						1	2	1	2			1	7.8	8.2	7.4	0.95	1.2	0.7	6.85	7.5	6.2	0.0387953	0.127389	0.0473364	S	E
Acrobotrys tritubus								1	1	6	16	10			0	7.8	8.2	7.4	3.45	3.8	3.1	4.35	5.1	3.6	0.284585	0.635425	0.254392	N	E
Acrosphaera cyrtodon			3	3											0	2	2.3	1.7	0.95	1.2	0.7	1.05	1.6	0.5	0.132187	0.136986	0.00678665	C	C
Actinomma medianum cf								1			1				1	7.05	7.4	6.7	3.45	3.8	3.1	3.6	4.3	2.9	0.0211594	0.0449236	0.0245252	S	E
Anthocyrtella callospima cf						2			1						1	5.3	5.8	4.8	2.5	2.7	2.3	2.8	3.5	2.1	0.0312153	0.0789266	0.0384787	N	E
Anthocyrtidium pliocenica cf			4		2		2								1	3.45	3.8	3.1	0.95	1.2	0.7	2.5	3.1	1.9	0.0711027	0.169851	0.0721234	N	E
Anthocyrtidium sp 2									1	2	1				0	7.05	7.4	6.7	4.3	4.8	3.8	2.75	3.6	1.9	0.0582056	0.088968	0.0268219	N	E
Arachnocorallium stilla				1						1					3	7.05	8.2	5.8	0.95	1.7	0	6.1	8.2	4.1	0.012878	0.0456621	0.021996	N	C
Archipilium macropus							1			1	1				1	7.05	7.4	6.7	2.9	3.1	2.7	4.15	4.7	3.6	0.026168	0.0466418	0.0240191	N	C
Cantharospyris platybursa						2			1						2	5.8	6.7	4.8	2.3	2.7	1.7	3.5	5	2.1	0.0312153	0.0789266	0.0384787	N	C
Carpocanium kinugasense					1			1							1	4.3	4.8	3.8	2	2.3	1.7	2.3	3.1	1.5	0.0227783	0.0461894	0.0263071	N	C
Ceratocyrtis sp 1					1		1								1	3.45	3.8	3.1	2	2.3	1.7	1.45	2.1	0.8	0.0309437	0.0466418	0.026799	N	E
Collosphaera macropora cf sp 2				1			2			1					1	6.25	6.7	5.8	1.45	1.7	1.2	4.8	5.5	4.1	0.0262042	0.0932836	0.0364212	C	E
Corythospyris ? sp 2			1	2	2	1	1								0	3.45	3.8	3.1	0.95	1.2	0.7	2.5	3.1	1.9	0.0624542	0.0923788	0.0269593	N	E
Cycladophora bicornis cf			1				2				2	1			2	8.2	10.3	7.4	0.7	1.2	0	7.5	10.3	6.2	0.0258148	0.0932836	0.0365094	N	E
Cyrtopera languncula				1	3					1					2	6.7	7.4	5.8	1.2	1.7	0.7	5.5	6.7	4.1	0.0326735	0.138568	0.0513032	N	E
Dictyophimus archipilium									3	2		1			1	7.8	8.2	7.4	4.3	4.8	3.8	3.5	4.4	2.6	0.0674365	0.137804	0.0593334	N	C
Dictyophimus kiwi							1			1					1	6.25	6.7	5.8	2.9	3.1	2.7	3.35	4	2.7	0.0227814	0.0466418	0.0263205	N	C
Didymocyrtis avita						6			3	6	1	8			1	7.8	8.2	7.4	2.5	2.7	2.3	5.3	5.9	4.7	0.146427	0.34379	0.139029	S	E
Didymocyrtis penultima										4	3				0	7.05	7.4	6.7	5.3	5.8	4.8	1.75	2.6	0.9	0.148539	0.177936	0.0415735	S	E
Didymocyrtis prismatica											2	1			0	7.8	8.2	7.4	6.3	6.7	5.8	1.75	2.6	0.9	0.061201	0.0794281	0.0257771	S	E
Disolenia collina				1	3		2								1	3.5	3.8	3.1	1.5	1.7	1.2	1.75	2.6	0.9	0.0693785	0.138568	0.0598178	C	E
Druppatractus irregularis cf					1						1				3	7.8	10.3	6.7	1.45	2.3	0.7	6.35	9.6	4.4	0.0122719	0.0461894	0.0210415	S	E
Eucyrtidium anomalum cf sp 2			1	3	1	2	1	2	1	6	1	1			0	7.8	8.2	7.4	0.95	1.2	0.7	6.85	7.5	6.2	0.0836581	0.266904	0.0714641	N	E
Eucyrtidium diaphanes								1			2				1	7.05	7.4	6.7	3.45	3.8	3.1	3.6	4.3	2.9	0.0310879	0.0794281	0.0385622	N	E
Eucyrtidium teuscheri cf					1	1	1	1			2				1	7.05	7.4	6.7	2	2.3	1.7	5.05	5.7	4.4	0.0366637	0.0794281	0.028236	N	E
Giraffospyris circumflexa				1	2				2	1	3	3			1	7.8	8.2	7.4	1.45	1.7	1.2	6.35	7	5.7	0.0580509	0.128921	0.0518702	N	C
Helisoma dispar cf sp 1			1	1	3										0	2.5	2.7	2.3	0.95	1.2	0.7	1.55	2	1.1	0.0755644	0.138568	0.0545863	S	C
Lamprocyrtis heteroporos			1	5	1	4	1					1			1	7.8	8.2	7.4	0.95	1.2	0.7	6.85	7.5	6.2	0.0564431	0.228311	0.0768431	N	C
Lamprocyrtis neoheteroporos			1	21	4		1								1	3.45	3.8	3.1	0.95	1.2	0.7	2.5	3.1	1.9	0.246553	0.958904	0.404249	N	E
Lampromitra huxleyi						1	1		1						1	5.3	5.8	4.8	2.5	2.7	2.3	2.8	3.5	2.1	0.03301	0.0466418	0.0222425	N	C
Larcopyle hayesi cf			2	2	3	6	2	1		1		1			1	7.8	8.2	7.4	0.95	1.2	0.7	6.85	7.5	6.2	0.0777263	0.23678	0.0706714	S	E
Larcopyle labrinthusa cf				1	1			2							1	4.3	4.8	3.8	1.45	1.7	1.2	2.85	3.6	2.1	0.0363397	0.0898473	0.0377098	S	E
Lithomelissa brevispicula cf			2		1	4	1	3		1					1	6.25	6.7	5.8	0.95	1.2	0.7	5.3	6	4.6	0.0643581	0.157853	0.0578733	N	C
Lithomelissa ehrenbergi cf						2		35	21	4		3			1	7.8	8.2	7.4	2.5	2.7	2.3	5.3	5.9	4.7	0.417534	1.57233	0.610586	N	E
Lithomelissa kozoi cf sp 2				1		3		1	1	1					1	6.25	6.7	5.8	1.45	1.7	1.2	4.8	5.5	4.1	0.0427706	0.11839	0.0395872	N	E
Lithomelissa laticeps								1	2						0	5.3	5.8	4.8	3.45	3.8	3.1	1.85	2.7	1	0.0683966	0.0918695	0.0331958	N	E
Lithomelissa mitra						19		14	12	2		1			1	7.8	8.2	7.4	2.5	2.7	2.3	5.3	5.9	4.7	0.294556	0.749803	0.33267	N	C
Pterocanium korotnevi			2	1		1		1				1			1	7.8	8.2	7.4	0.95	1.2	0.7	6.85	7.5	6.2	0.0257949	0.0849257	0.0299368	N	C
Pterocanium prismatium					16	7	8	8	1						0	5.3	5.8	4.8	2	2.3	1.7	3.3	4.1	2.5	0.358746	0.73903	0.24974	N	C
Siphonosphaera hyalina			2		3	1	1	1							1	4.3	4.8	3.8	0.95	1.2	0.7	3.35	4.1	2.6	0.0590871	0.138568	0.047364	C	E
Solenosphaera inflata								1	3	6	1				0	7.05	7.4	6.7	3.45	3.8	3.1	3.6	4.3	2.9	0.122336	0.266904	0.106393	C	E
Solenosphaera omnitubus				1				3	5	46	30				1	7.05	7.4	6.7	1.45	1.7	1.2	5.6	6.2	5	0.455974	2.04626	0.757475	C	E
Sphaeropyle robusta cf					3		2				1				1	7.05	7.4	6.7	2	2.3	1.7	5.05	5.7	4.4	0.0387951	0.138568	0.0561912	S	E
Spongaster pentas								3	1						0	5.3	5.8	4.8	3.45	3.8	3.1	1.85	2.7	1	0.0903528	0.134771	0.0628166	S	E
Stichocorys sp 1 cf								3	9			2			1	7.8	8.2	7.4	3.45	3.8	3.1	4.35	5.1	3.6	0.126826	0.413413	0.17032	N	E
Stichocorys sp 3										2		1			1	7.8	8.2	7.4	5.3	5.8	4.8	2.5	3.4	1.6	0.0439806	0.088968	0.0444925	N	E
Stichocorys delmontensis-peregrina			1	2	3		2								1	3.45	3.8	3.1	0.95	1.2	0.7	2.5	3.1	1.9	0.0731278	0.138568	0.0531691	N	C
Stichopilium bicorne cf sp 2						1	1		1						1	5.3	5.8	4.8	2.5	2.7	2.3	2.8	3.5	2.1	0.03301	0.0466418	0.0222425	N	E
Stylacontarium bispiculum cf					1		1								1	3.45	3.8	3.1	2	2.3	1.7	1.45	2.1	0.8	0.0309437	0.0466418	0.026799	S	E
Stylatractus universus transparum			1	2	1	1		1	2	3	2	2			1	7.8	8.2	7.4	0.95	1.2	0.7	6.85	7.5	6.2	0.0655061	0.133452	0.0378403	S	C
Thecosphaera sp 1			1					1							2	4.8	5.8	3.8	0.7	1.2	0	4.1	5.8	2.6	0.0145644	0.0449236	0.0225765	S	E
Tholospyris baconiana			1			1	2	3			1				1	7.05	7.4	6.7	0.95	1.2	0.7	6.1	6.7	5.5	0.038855	0.134771	0.047717	N	C
Tholospyris scaphipes cf							1	2	1			1			1	7.8	8.2	7.4	2.9	3.1	2.7	4.9	5.5	4.3	0.0375663	0.0898473	0.0338744	N	E
unknown artostrobiid sp 4								1			1				1	7.05	7.4	6.7	3.45	3.8	3.1	3.6	4.3	2.9	0.0211594	0.0449236	0.0245252	N	E
unknown bipolar actinommid sp 1										1		2			1	7.8	8.2	7.4	5.3	5.8	4.8	2.5	3.4	1.6	0.0434772	0.0859476	0.0429826	S	E
unknown bipolar actinommid sp 10			1		4	3	2	4	1	1		2			1	7.8	8.2	7.4	0.95	1.2	0.7	6.85	7.5	6.2	0.0794955	0.184758	0.0660194	S	E
unknown bipolar actinommid sp 15					2		1								1	3.45	3.8	3.1	2	2.3	1.7	1.45	2.1	0.8	0.0463402	0.0923788	0.0461901	S	E
unknown bipolar actinommid sp 18						1	1								0	3.45	3.8	3.1	2.5	2.7	2.3	0.95	1.5	0.4	0.0430525	0.0466418	0.00507596	S	E
unknown bipolar actinommid sp 23					1		1								1	3.45	3.8	3.1	2	2.3	1.7	1.45	2.1	0.8	0.0309437	0.0466418	0.026799	S	E
unknown bipolar actinommid sp 5									1	1	3	1			0	7.8	8.2	7.4	4.3	4.8	3.8	3.5	4.4	2.6	0.0631337	0.119142	0.0373586	S	E
unknown cannobotryid sp 11								1				4			2	8.2	10.3	7.4	3.1	3.8	2.7	5.1	7.6	3.6	0.0433638	0.171895	0.0768738	N	E
unknown cannobotryid sp 9							1	1							0	4.3	4.8	3.8	2.9	3.1	2.7	1.4	2.1	0.7	0.0457827	0.0466418	0.00121492	N	E
unknown collosphaerid sp 10									3	3					0	6.25	6.7	5.8	4.3	4.8	3.8	1.95	2.9	1	0.135628	0.137804	0.00307758	C	E
unknown collosphaerid sp 11									6	6	3				0	7.05	7.4	6.7	4.3	4.8	3.8	2.75	3.6	1.9	0.220552	0.275609	0.0879309	C	E
unknown collosphaerid sp 2										1	12				0	7.05	7.4	6.7	5.3	5.8	4.8	1.75	2.6	0.9	0.260526	0.476569	0.30553	C	E
unknown collosphaerid sp 4			1			1					18				2	7.4	8.2	6.7	0.7	1.2	0	6.7	8.2	5.5	0.088531	0.714853	0.235541	C	E
unknown collosphaerid sp 8					1		2		2	1					1	6.25	6.7	5.8	2	2.3	1.7	4.25	5	3.5	0.0459711	0.0932836	0.0414103	C	E
unknown collosphaerid sp 9										8		1			1	7.8	8.2	7.4	5.3	5.8	4.8	2.5	3.4	1.6	0.132949	0.355872	0.194249	C	E
unknown heliodiscid sp 4						1		1							1	4.3	4.8	3.8	2.5	2.7	2.3	1.8	2.5	1.1	0.028129	0.0449236	0.0245129	S	E
unknown hexastylid sp 14 cf			1						5			3			1	7.8	8.2	7.4	4.3	4.8	3.8	3.5	4.4	2.6	0.0896488	0.229674	0.11139	S	E
unknown hexastylid sp 18									5			1			1	7.8	8.2	7.4	4.3	4.8	3.8	3.5	4.4	2.6	0.0681619	0.229674	0.109564	S	E
unknown hexastylid sp 23						1			1						1	5.3	5.8	4.8	2.5	2.7	2.3	2.8	3.5	2.1	0.0213495	0.0459348	0.0247935	S	E
unknown hexastylid sp 36 cf							1			2					1	6.25	6.7	5.8	2.9	3.1	2.7	3.35	4	2.7	0.0339024	0.088968	0.0427912	S	E
unknown lamprocyclid sp 2											1	2			0	7.8	8.2	7.4	6.25	6.7	5.8	1.55	2.4	0.7	0.0628308	0.0859476	0.032692	N	E
unknown plagonid group A sp 11						3			3						1	5.3	5.8	4.8	2.5	2.7	2.3	2.8	3.5	2.1	0.0640486	0.137804	0.0743804	N	E
unknown plagonid group B sp 1			2				2								2	3.8	4.8	3.1	0.7	1.2	0	3.1	4.8	1.9	0.0356419	0.0932836	0.048894	N	E
unknown plagonid group C sp 26 cf			1	6	7	2	4		1	2					1	6.25	6.7	5.8	0.95	1.2	0.7	5.3	6	4.6	0.13002	0.323326	0.117853	N	E
unknown plagonid group C sp 31 cf			1	1											0	2	2.3	1.7	0.95	1.2	0.7	1.05	1.6	0.5	0.0440625	0.0456621	0.00226222	N	E
unknown plagonid group C sp 35				1		2									1	2.9	3.1	2.7	1.45	1.7	1.2	1.45	1.9	1	0.0415296	0.0789266	0.0396252	N	E
unknown plagonid group C sp 48				1			1			1					1	6.25	6.7	5.8	1.45	1.7	1.2	4.8	5.5	4.1	0.0195411	0.0466418	0.02438	N	E
unknown plagonid group C sp 50						1		1		1	2				1	7.05	7.4	6.7	2.5	2.7	2.3	4.55	5.1	4	0.0347165	0.0794281	0.0304359	N	E
unknown plagonid group C sp 52									1	2					0	6.25	6.7	5.8	4.3	4.8	3.8	1.95	2.9	1	0.0674514	0.088968	0.0304291	N	E
unknown plagonid group C sp 54									4	8	24	14			0	7.8	8.2	7.4	4.3	4.8	3.8	3.5	4.4	2.6	0.523595	0.953137	0.333781	N	E
unknown plagonid group C sp 55				1		1	1	1	2	1	1	9			1	7.8	8.2	7.4	1.45	1.7	1.2	6.35	7	5.7	0.0821692	0.386764	0.11654	N	E
unknown plagonid group C sp 8			2	2	6	3	1	9	4	1	3	7			0	7.8	8.2	7.4	0.95	1.2	0.7	6.85	7.5	6.2	0.167091	0.404313	0.121677	N	E
unknown plagonid group E sp 8			2	1											0	2	2.3	1.7	0.95	1.2	0.7	1.05	1.6	0.5	0.0652939	0.0849257	0.0277636	N	E
unknown pyloniid sp 11							1			1					1	6.25	6.7	5.8	2.9	3.1	2.7	3.35	4	2.7	0.0227814	0.0466418	0.0263205	S	E
unknown pyloniid sp 12								1				1			2	8.2	10.3	7.4	3.1	3.8	2.7	5.1	7.6	3.6	0.0175795	0.0449236	0.0240816	S	E
unknown pyloniid sp 6					2					1					2	6.7	7.4	5.8	1.7	2.3	1.2	5	6.2	3.5	0.0228105	0.0923788	0.0384467	S	E
unknown spongodiscid sp 3					2		1				4	1			1	7.8	8.2	7.4	2	2.3	1.7	5.8	6.5	5.1	0.0426063	0.158856	0.0576553	S	E
unknown spongodiscid sp 6											4	3			0	7.8	8.2	7.4	6.25	6.7	5.8	1.55	2.4	0.7	0.143889	0.158856	0.0211672	S	E
unknown trissocyclid group A sp 1			1		1										1	2.5	2.7	2.3	0.95	1.2	0.7	1.55	2	1.1	0.0295507	0.0461894	0.0256594	N	E
unknown trissocyclid group A sp 2 cf				1		2									1	2.9	3.1	2.7	1.45	1.7	1.2	1.45	1.9	1	0.0415296	0.0789266	0.0396252	N	E
unknown trissocyclid group A sp 26				1	1	1		2	1						1	5.3	5.8	4.8	1.45	1.7	1.2	3.85	4.6	3.1	0.0445161	0.0898473	0.0285246	N	E
unknown trissocyclid group A sp 27					1	1		1	1						1	5.3	5.8	4.8	2	2.3	1.7	3.3	4.1	2.5	0.0353022	0.0461894	0.0199231	N	E
unknown trissocyclid group A sp 28								5	2	2					0	6.25	6.7	5.8	3.45	3.8	3.1	2.8	3.6	2	0.135152	0.224618	0.0774936	N	E
unknown trissocyclid group A sp 3					1			1							1	4.3	4.8	3.8	2	2.3	1.7	2.3	3.1	1.5	0.0227783	0.0461894	0.0263071	N	E
unknown trissocyclid group A sp 34									1		1	1			1	7.8	8.2	7.4	4.3	4.8	3.8	3.5	4.4	2.6	0.0321557	0.0459348	0.0215871	N	E
unknown trissocyclid group A sp 38						1		1				1			1	7.8	8.2	7.4	2.5	2.7	2.3	5.3	5.9	4.7	0.0181944	0.0449236	0.0227486	N	E
